# Supplementary material for: COVID-19 Vaccine Booster Dose Willingness among Patients with Inflammatory Bowel Disease on Infliximab and Vedolizumab: A Cross-Sectional Study
Source: Vaccines (Basel). 2022 Jul 22;10(8):1166. doi: 10.3390/vaccines10081166 (PMC9331669; doi:10.3390/vaccines10081166)
Supplement: Supplementary file 1 [file vaccines-10-01166-s001.zip]

Archive with 1 entries (1 files):
- vaccines-1787503-supplementary.pdf
